# Supplementary material for: Antioxidant Phytocomplexes Extracted from Pomegranate (Punica granatum L.) Using Hydrodynamic Cavitation Show Potential Anticancer Activity In Vitro
Source: Antioxidants (Basel). 2023 Aug 4;12(8):1560. doi: 10.3390/antiox12081560 (PMC10451776; doi:10.3390/antiox12081560)
Supplement: Supplementary file 1 [file antioxidants-12-01560-s001.zip]

Archive with 1 entries (1 files):
- antioxidants-2503782-supplementary.pdf
